# Supplementary material for: Functionalised Mesoporous Silica Thin Films as ROS-Generating Antimicrobial Coatings
Source: Int J Mol Sci. 2025 Jul 24;26(15):7154. doi: 10.3390/ijms26157154 (PMC12345941; doi:10.3390/ijms26157154)
Supplement: Supplementary file 1 [file ijms-26-07154-s001.zip]

Archive with 1 entries (1 files):
- ijms-3774133-supplementary.pdf
